# Supplementary material for: Serologic Evidence of Occupational Exposure to Avian Influenza Viruses at the Wildfowl/Poultry/Human Interface
Source: Microorganisms. 2021 Oct 15;9(10):2153. doi: 10.3390/microorganisms9102153 (PMC8539340; doi:10.3390/microorganisms9102153)
Supplement: Supplementary file 1 [file microorganisms-09-02153-s001.zip]

Archive with 1 entries (1 files):
- microorganisms-1396332-supplementary.pdf
